# Supplementary material for: Hermetia illucens (L.) (Diptera: Stratiomyidae) Odorant Binding Proteins and Their Interactions with Selected Volatile Organic Compounds: An In Silico Approach
Source: Insects. 2021 Sep 11;12(9):814. doi: 10.3390/insects12090814 (PMC8469849; doi:10.3390/insects12090814)
Supplement: Supplementary file 1 [file insects-12-00814-s001.zip]

Archive with 1 entries (1 files):
- insects-sup-1366842.pdf
